# Supplementary material for: Spatial Gene Expression of Human Coronary Arteries Revealed the Molecular Features of Diffuse Intimal Thickening in Explanted Hearts
Source: Int J Mol Sci. 2025 Feb 24;26(5):1949. doi: 10.3390/ijms26051949 (PMC11900230; doi:10.3390/ijms26051949)
Supplement: Supplementary file 1 [file ijms-26-01949-s001.zip]

Archive with 1 entries (1 files):
- ijms-3471725-supplementary.pdf
